# Supplementary material for: Considerable Variation in Intake of Live Food Microbes in Dutch Adults
Source: Nutrients. 2025 Apr 3;17(7):1248. doi: 10.3390/nu17071248 (PMC11990227; doi:10.3390/nu17071248)
Supplement: Supplementary file 1 [file nutrients-17-01248-s001.zip]

Archive with 1 entries (1 files):
- nutrients-3537415-supplementary.pdf
